# Supplementary material for: Identification of Novel Therapeutic Targets for Polyglutamine Diseases That Target Mitochondrial Fragmentation
Source: Int J Mol Sci. 2021 Dec 14;22(24):13447. doi: 10.3390/ijms222413447 (PMC8703635; doi:10.3390/ijms222413447)
Supplement: Supplementary file 1 [file ijms-22-13447-s001.zip]

Archive with 1 entries (1 files):
- ijms-1459979-supplementary.pdf
